# Supplementary material for: Between-year vocal aging in female red deer (Cervus elaphus)
Source: BMC Res Notes. 2018 Oct 17;11:737. doi: 10.1186/s13104-018-3833-4 (PMC6192103; doi:10.1186/s13104-018-3833-4)
Supplement: Supplementary file 1 — Additional file 1. Table presenting age, weight, discomfort score and condition score of particular Iberian red deer hinds and mean acoustic measurements of their oral and nasal contact calls in 2011 and 2012. [file 13104_2018_3833_MOESM1_ESM.xls]

## Sheet: Data_mean_2011_2012
Year	Call_type	Hind_ID	Age (years)	Weight	Discomfort score	Condition score	N calls	duration	f0beg	f0end	f0max	df	fpeak	q25	q50	q75
2011	oral	7	11	88.6	2	3.5	3	0.465333	183.333	88.3333	199.335	111.476	1740	996.667	1706.67	2500
2011	oral	447	7	95.7	3.25	3.5	15	1.11147	131.341	95.5889	216.761	121.559	1844.67	1306	1941.33	2748.67
2011	oral	701	4	104.6	1.5	3.25	4	0.59075	125	91.25	192.608	100.71	1402.5	897.5	1667.5	2815
2011	oral	761	13	85.5	1.25	3.25	15	0.739667	156.473	86.8889	162.334	73.3157	1358	898.667	1741.33	2488
2011	oral	811	13	100.8	1	3.5	15	0.648333	96.4444	73.7222	134.929	55.2186	934.667	736.667	1596.67	2442
2011	oral	812	13	93.7	1	3.75	12	0.500667	135.694	93.8889	181.587	82.8785	1213.33	874.167	1561.67	2380.83
2011	oral	2002	11	120.2	2.5	3	8	0.668	158.021	87.5104	200.226	123.758	1336.25	610	1681.25	2350
2011	nasal	7	11	88.6	2	3.5	15	0.464533	116.944	78.5556	155.592	73.9	821.333	644	1421.33	2314.67
2011	nasal	25	11	93.3	1.75	3.25	17	0.649059	107.549	62.549	149.095	75.8623	688.235	781.176	1529.41	2522.94
2011	nasal	133	10	105.1	2	3.75	15	0.939533	135.333	71.8	188.18	106.145	961.333	632	1468.67	2540
2011	nasal	238	9	84.5	1.5	3.25	14	0.520071	168.81	109.881	221.867	108.407	1422.14	734.286	1735.71	2612.14
2011	nasal	423	7	109.9	3	3.5	17	1.09288	160.556	97.6331	217.431	121.133	1928	682.667	1695.33	2407.33
2011	nasal	447	7	95.7	3.25	3.5	17	1.09094	162.479	99.3697	239.403	136.902	1794	1102.67	2011.33	2808
2011	nasal	701	4	104.6	1.5	3.25	13	0.702846	135.385	89.2308	174.488	80.6953	443.846	461.538	1350.77	2309.23
2011	nasal	761	13	85.5	1.25	3.25	15	0.709067	168.811	94.7	177.58	85.1714	255.333	307.333	942	2221.33
2011	nasal	810	13	92.2	2	3.75	11	1.01573	110.485	98.404	138.075	51.9921	1306.36	785.455	1834.55	2688.18
2011	nasal	811	13	100.8	1	3.5	18	1.09556	108.759	79.8889	149.878	67.4672	1408	656.667	1674	2595.33
2011	nasal	812	13	93.7	1	3.75	10	0.4997	134.225	97.6167	168.155	62.5769	525	615	1466	2672
2011	nasal	916	12	105.5	1.5	3.5	17	1.40694	159	90.4958	174.473	87.9699	1145.33	799.333	1683.33	2638
2011	nasal	2002	11	120.2	2.5	3	12	0.7855	144.167	71.3889	191.199	118.311	1287.5	647.5	1609.17	2514.17
Year	Call_type	Hind_ID	Age (years)	Weight	Discomfort score	Condition score	N calls	duration	f0beg	f0end	f0max	df	fpeak	q25	q50	q75
2012	oral	7	12	94.3	1.25	3.75	7	0.440429	131.31	90.5476	175.886	82.14	601.429	574.286	1238.57	2218.57
2012	oral	447	8	103.3	1.75	3.75	8	1.00025	130.646	88.0625	247.644	145.613	1395	1282.5	1916.25	2858.75
2012	oral	701	5	121.4	1.25	4.25	15	0.654067	138.889	81.2593	174.919	81.396	1124	911.333	1777.33	2726
2012	oral	761	14	93.1	1	4	12	0.8045	140.417	86.5417	163.156	57.1667	1144.17	887.5	1635.83	2654.17
2012	oral	811	14	109.2	1	4	25	0.90116	94.1467	69.8533	139.068	51.031	1353.6	1189	2011.2	2758.8
2012	oral	812	14	95.2	1	3.75	16	0.495125	133.542	82.5521	182.872	86.0906	680.625	700	1552.5	2570.62
2012	oral	2002	12	131.3	1	4	7	0.488857	136.5	83.3571	159.773	70.0871	1142.86	661.429	1534.29	2524.29
2012	nasal	7	12	94.3	1.25	3.75	12	0.469833	119.542	68.9722	156.404	68.5642	773.333	524.167	1345.83	2404.17
2012	nasal	25	12	87.6	1.25	3	18	0.915	76.4352	59.6296	123.263	50.0911	687.778	611.111	1488.89	2282.22
2012	nasal	133	11	114.2	1.25	4.25	22	0.828318	138.182	69.3182	182.402	98.015	700.909	641.818	1604.55	2620.45
2012	nasal	238	10	96.9	1.25	3.75	1	0.471	187.5	141.25	206.73	81.7	2260	1220	2250	3320
2012	nasal	423	8	117.4	1.5	4	14	1.03879	143.857	78.7976	201.459	116.121	1322.14	631.429	1710	2884.29
2012	nasal	447	8	103.3	1.75	3.75	26	1.0315	130.801	87.6282	223.187	120.391	1616.92	1025.77	1979.62	2878.46
2012	nasal	701	5	121.4	1.25	4.25	13	0.741385	114.872	81.6667	169.276	76.48	344.615	530	1630.77	2676.92
2012	nasal	761	14	93.1	1	4	1	1.364	161	69.5	195.33	82.17	190	410	1180	3170
2012	nasal	810	14	102.1	1.25	4.5	3	0.489333	107.972	84.8056	147.803	56.0067	690	616.667	1466.67	2470
2012	nasal	811	14	109.2	1	4	17	0.690882	77.5686	68.4167	128.548	43.0012	840	820	1781.18	2772.94
2012	nasal	812	14	95.2	1	3.75	12	0.5135	118.208	90.3819	161.5	63.3675	507.5	522.5	1339.17	2385.83
2012	nasal	916	13	106.4	1	4.25	4	0.94875	136.995	90.599	167.855	68.03	165	592.5	1702.5	2675
2012	nasal	2002	12	131.3	1	4	10	1.0101	138.417	65.25	182.302	93.696	406	531	1668	3064
